# Supplementary material for: Unaddressed functional difficulty and care support among White, Black, and Hispanic older adults in the last decade
Source: Health Aff Sch. 2023 Sep 1;1(3):qxad041. doi: 10.1093/haschl/qxad041 (PMC10809881; doi:10.1093/haschl/qxad041)
Supplement: qxad041_Supplementary_Data [file qxad041_Supplementary_Data.zip]

Archive with 2 entries (2 files):
- coi_disclosure.pdf
- SupplementalMaterialRR3.docx
